# Supplementary material for: Identification and Analysis of Resistance to Northern Corn Leaf Blight in Maize Germplasm Resources
Source: Plants (Basel). 2025 Oct 15;14(20):3171. doi: 10.3390/plants14203171 (PMC12566991; doi:10.3390/plants14203171)
Supplement: Supplementary file 1 [file plants-14-03171-s001.zip]

Archive with 3 entries (3 files):
- Supplementary Table 1.pdf
- Supplementary Table 2.xlsx
- Supplementary Table 3.xlsx
