# Supplementary material for: Identification and Analysis of Resistance to Northern Corn Leaf Blight in Maize Germplasm Resources
Source: Plants (Basel). 2025 Oct 15;14(20):3171. doi: 10.3390/plants14203171 (PMC12566991; doi:10.3390/plants14203171)
Supplement: Supplementary file 1 [file plants-14-03171-s001.zip › Supplementary Table 2.xlsx]

## Sheet: Supplementary Table S2
Supplementary Table S2 Heterotic group classification of the inbred lines used for northern corn leaf blight (NCLB) evaluation and their mean NCLB scores across four location-year combinations. LRC, Lvda Red Cob; PA and PB, groups A and B germplasms derived from modern US hybrids; SPT, derivatives from the Tangshan Sipingtou Chinese landrace. HR, highly resistant; R, resistant; MR, moderately res…
ID	NCLB Score				Groups	Resistance
	Shangluo 2014	Shangluo 2015	Xinzhou 2021	Xinzhou 2022
DBX001	6.5	3	3.5	2.41176	Iodent	R
DBX002	7.5	5	7	3.2	Iodent	MR
DBX003	8	3.5	6.25	4.8	Iodent	MR
DBX004	9	8	6.5	6.9	Iodent	S
DBX005	9	NA	6.75	6.6	Iodent	S
DBX006	9	8.5	7.25	6.5	Iodent	S
DBX007	9	8	7	7.5	Iodent	S
DBX008	9	7.5	7.25	7.42105	Iodent	S
DBX009	9	8	6.75	5.52632	Iodent	S
DBX010	8.5	8	7	4.6	Iodent	S
DBX011	8	7.5	7.5	6.06667	Iodent	S
DBX012	9	8	7.25	6.9	Iodent	S
DBX013	8	8	7.25	7.2	Iodent	S
DBX014	8.5	7.5	6.75	6.68421	Iodent	S
DBX015	9	8	6.75	6.25	Iodent	S
DBX016	9	7.5	7.25	4.86667	Iodent	S
DBX017	9	8	7.5	7.48485	Iodent	S
DBX018	9	8	7	7	Iodent	S
DBX019	NA	NA	6.75	6.5	Iodent	S
DBX020	8	7	6.75	5.3	Iodent	S
DBX021	8.5	6.5	5.75	7.8	Iodent	S
DBX022	9	8	6.75	7.9	Iodent	S
DBX023	8.5	5.5	7.75	7	Iodent	S
DBX024	9	7	7.5	6.21212	Iodent	S
DBX025	9	NA	6.75	5.9	Iodent	S
DBX026	8.5	7.5	7	5.7	Iodent	S
DBX027	8	5	7.57143	4.09091	Iodent	S
DBX028	8.5	8.5	7.5	7.6	Iodent	HS
DBX029	9	8	7.75	7.7	Iodent	HS
DBX030	9	8	7.5	7.5	Iodent	HS
DBX031	9	8	8.75	7.83333	Iodent	HS
DBX032	9	8.5	7.25	7.5	Iodent	HS
DBX033	7.5	5	6	4.2	Lancaster	MR
DBX034	7.5	4.5	5.75	3.9	Lancaster	MR
DBX035	7	5	4	3.3	Lancaster	MR
DBX036	NA	NA	6.5	4.8	Lancaster	MR
DBX037	NA	NA	6.5	3.9	Lancaster	MR
DBX038	8	5.5	6.25	4	Lancaster	MR
DBX039	8.5	2.5	6.75	5	Lancaster	MR
DBX040	8	4	6.75	3.3	Lancaster	MR
DBX041	8	3.5	4.75	3.4878	Lancaster	MR
DBX042	NA	NA	6.25	4.4	Lancaster	MR
DBX043	8	6	5	3.9	Lancaster	MR
DBX044	9	4.5	5.25	4.73333	Lancaster	MR
DBX045	7.5	4.5	5	5.94118	Lancaster	MR
DBX046	6.5	5.5	4.25	3.2	Lancaster	MR
DBX047	8.5	6.5	5.5	6.36842	Lancaster	S
DBX048	8.5	6.5	6	6.57895	Lancaster	S
DBX049	8.5	6	7	5.70588	Lancaster	S
DBX050	9	8.5	6.75	7.1	Lancaster	S
DBX051	9	7	7	7.2	Lancaster	S
DBX052	8.5	8	6.5	6.2	Lancaster	S
DBX053	8	7.5	5.25	5.63158	Lancaster	S
DBX054	7	6.5	7.25	6.44444	Lancaster	S
DBX055	NA	NA	7	5.7	Lancaster	S
DBX056	8	5.5	7	4	Lancaster	S
DBX057	8	6.5	6.75	4.7	Lancaster	S
DBX058	8.5	7	6.75	6.52941	Lancaster	S
DBX059	8	6	6.5	4.7	Lancaster	S
DBX060	9	5.5	7	6.76471	Lancaster	S
DBX061	8.5	5	6.5	4.5	Lancaster	S
DBX062	8.5	NA	6.75	3	Lancaster	S
DBX063	9	NA	7	5.2	Lancaster	S
DBX064	8	NA	6.5	4.8	Lancaster	S
DBX065	9	5.5	7	6.9	Lancaster	S
DBX066	9	6	7.25	6.8	Lancaster	S
DBX067	7.5	5	7.5	5.8	Lancaster	S
DBX068	9	5	6.5	5.8	Lancaster	S
DBX069	9	4.5	5.5	5.42105	Lancaster	S
DBX070	8	7	6.5	6.44444	Lancaster	S
DBX071	9	8	7	4.7	Lancaster	S
DBX072	9	6	6.5	4.3	Lancaster	S
DBX073	8.5	7.5	5.25	3.7	Lancaster	S
DBX074	NA	NA	7	6.75	Lancaster	S
DBX075	9	6.5	7.25	7.43243	Lancaster	S
DBX076	8.5	6	6.5	5.6	Lancaster	S
DBX077	8.5	6.5	5.25	5.6	Lancaster	S
DBX078	8.5	6.5	7	6.6	Lancaster	S
DBX079	NA	NA	7	6.1	Lancaster	S
DBX080	9	5.5	7.25	7.14286	Lancaster	S
DBX081	9	7.5	6.75	6.15789	Lancaster	S
DBX082	8	4.5	6.5	3.7	LRC	MR
DBX083	6	4.5	4.5	3.33333	LRC	MR
DBX084	7.5	3.5	6	2.9	LRC	MR
DBX085	6.5	4.5	5.5	2.66667	LRC	MR
DBX086	NA	NA	5.75	4.4	LRC	MR
DBX087	8	4.5	4	3.9	LRC	MR
DBX088	9	1.5	7.25	5.7	LRC	MR
DBX089	8	5.5	4.75	4.7	LRC	MR
DBX090	7.5	4	6.75	3.4	LRC	MR
DBX091	7.5	3.5	5	4.57895	LRC	MR
DBX092	NA	NA	6.5	4.06667	LRC	MR
DBX093	8.5	4	4.5	4.52941	LRC	MR
DBX094	8.5	4	4.75	4.68421	LRC	MR
DBX095	NA	NA	6	3.84211	LRC	MR
DBX096	8	5	6.25	4.3	LRC	MR
DBX097	8	5.5	5.25	3.66667	LRC	MR
DBX098	6	4.5	4.66667	3.1	LRC	MR
DBX099	7	6	4.75	2.7	LRC	MR
DBX100	9	7	7.25	7.11111	LRC	S
DBX101	9	7	8	7.73684	LRC	S
DBX102	9	7	7.25	7.1	LRC	S
DBX103	9	8	5.5	5.63158	LRC	S
DBX104	8	6.5	5.25	5	LRC	S
DBX105	8	6	6.5	6.3	LRC	S
DBX106	9	8	7.25	7.26667	LRC	S
DBX107	9	6	6	5.2	LRC	S
DBX108	8.5	7	7	6.7	LRC	S
DBX109	9	6.5	7	5.94737	LRC	S
DBX110	9	6.5	7.5	6.9	LRC	S
DBX111	9	7	7.25	7.11111	LRC	S
DBX112	8	5.5	7.25	5.5	LRC	S
DBX113	9	5	6.5	5.1	LRC	S
DBX114	7.5	NA	6.75	4.2	LRC	S
DBX115	9	NA	6.75	5.7	LRC	S
DBX116	7.5	NA	7.25	7	LRC	S
DBX117	9	7.5	6.75	6.2	LRC	S
DBX118	9	5.5	7.5	7.13333	LRC	S
DBX119	9	7.5	7	6.46667	LRC	S
DBX120	9	6.5	7.25	4.21951	LRC	S
DBX121	7.5	5.5	6.75	5.75	LRC	S
DBX122	9	7	7.75	7.1	LRC	S
DBX123	8.5	8	7	5.45	LRC	S
DBX124	8.5	7.5	6	5.6	LRC	S
DBX125	8	4.5	6.5	5.1	LRC	S
DBX126	8	6	6.5	4.68421	LRC	S
DBX127	9	9	8.5	8.8	LRC	HS
DBX128	9	9	7.5	7.90909	LRC	HS
DBX129	8	5.5	6.5	3.7	unknown	MR
DBX130	6.5	3	6.75	2.88889	unknown	MR
DBX131	NA	NA	5.25	3.3	unknown	MR
DBX132	9	4.5	6.5	3.7	unknown	MR
DBX133	6.5	4	6.25	4.4	unknown	MR
DBX134	7	5.5	6.25	4.3	unknown	MR
DBX135	8.5	6.5	6.25	5	unknown	S
DBX136	9	9	6.25	6.8	unknown	S
DBX137	NA	NA	7	5.3	unknown	S
DBX138	8	5.5	6.5	6.1	unknown	S
DBX139	9	7	7	5.4	unknown	S
DBX140	9	7	5.25	5.4	unknown	S
DBX141	9	8.5	7.25	7.5	unknown	HS
DBX142	4	3.5	4.25	1.9	PA	R
DBX143	5.5	1.5	3.25	2.5	PA	R
DBX144	NA	NA	6.5	4.9	PA	MR
DBX145	8	4.5	6.5	3.375	PA	MR
DBX146	7.5	3	4.5	4.4	PA	MR
DBX147	7	5	5.5	3.53333	PA	MR
DBX148	7.5	4	6.75	4	PA	MR
DBX149	8	5.5	5	3.5	PA	MR
DBX150	NA	NA	5.25	3.8	PA	MR
DBX151	NA	NA	7	4.4	PA	MR
DBX152	7.5	4.5	6.75	3.2	PA	MR
DBX153	8	5.5	7	4.9	PA	S
DBX154	8.5	5.5	6.5	5.5	PA	S
DBX155	9	7.5	6.75	6.8	PA	S
DBX156	8	6.5	7	4.41176	PA	S
DBX157	8.5	5.5	6.5	4.3	PA	S
DBX158	9	6.5	7	5.3	PA	S
DBX159	8.5	5	7	4.06667	PA	S
DBX160	8.5	6	7.5	5.44444	PA	S
DBX161	9	7	5.75	5.31579	PA	S
DBX162	8.5	6	7	4.5	PA	S
DBX163	8.5	5.5	6.5	5.7	PA	S
DBX164	9	5.5	5.75	5	PA	S
DBX165	8.5	6.5	5.25	4.2	PA	S
DBX166	NA	NA	7	5.52	PA	S
DBX167	9	7	6.75	6.59091	PA	S
DBX168	9	7.5	6.75	6.04348	PA	S
DBX169	9	8	6.75	6.2	PA	S
DBX170	4.5	2	2.75	3.44444	PB	R
DBX171	NA	NA	3.5	2.06122	PB	R
DBX172	NA	NA	4.25	3.63158	PB	R
DBX173	6	3	3.75	3	PB	R
DBX174	NA	NA	3	2.4	PB	R
DBX175	8	5.5	6.5	3.2	PB	MR
DBX176	8	4.5	5.25	3.21053	PB	MR
DBX177	NA	NA	5	3.04444	PB	MR
DBX178	8.5	4.5	5.75	4.88889	PB	MR
DBX179	7	5.5	3.75	2.48	PB	MR
DBX180	6.5	4	4.25	3	PB	MR
DBX181	7.5	4.5	6.5	2.66667	PB	MR
DBX182	8	3.5	5.5	5.3	PB	MR
DBX183	6	4	3.75	2.42222	PB	MR
DBX184	7	4.5	4.75	2.64	PB	MR
DBX185	6.5	4	4.5	2.66667	PB	MR
DBX186	8	5	6.5	3.2	PB	MR
DBX187	8.5	4	4.75	4.04348	PB	MR
DBX188	8	4.5	7	3.74419	PB	MR
DBX189	7.5	4	5	3.8	PB	MR
DBX190	NA	NA	6.5	5	PB	MR
DBX191	7.5	4	4.75	4.9	PB	MR
DBX192	NA	NA	4.75	3.75	PB	MR
DBX193	6.5	4.5	4.75	2	PB	MR
DBX194	6.5	4.5	6.25	3.2	PB	MR
DBX195	9	7	7	5.8	PB	S
DBX196	9	6.5	6.75	5.1	PB	S
DBX197	8.5	6	6.25	4.2	PB	S
DBX198	8	5	7	4.3	PB	S
DBX199	8	5.5	6.5	4.625	PB	S
DBX200	9	6	7	5.8	PB	S
DBX201	8	5.5	6.75	4.6	PB	S
DBX202	8.5	5.5	6.5	4.66667	PB	S
DBX203	NA	NA	6.75	5.33333	PB	S
DBX204	9	4	7	5.8	PB	S
DBX205	7.5	5.5	7	4.4	PB	S
DBX206	9	5.5	7.75	5.31579	PB	S
DBX207	NA	NA	7	6.125	PB	S
DBX208	9	5.5	6.25	4.4	PB	S
DBX209	6.5	7	4.75	3.47059	Reid	MR
DBX210	8	4	5.25	4	Reid	MR
DBX211	6	4	6.25	2.5	Reid	MR
DBX212	9	7	7.5	5.5	Reid	S
DBX213	9	5.5	6.5	5.66667	Reid	S
DBX214	8.5	6	6.75	5.7	Reid	S
DBX215	8.5	7.5	7.25	5.2	Reid	S
DBX216	8	7	6.5	6.6	Reid	S
DBX217	9	7.5	7.5	7.10526	Reid	S
DBX218	8.5	6.5	7	6.5	Reid	S
DBX219	9	7	6.75	6.9	Reid	S
DBX220	9	6.5	6.5	4.8	Reid	S
DBX221	5	8.5	7.75	8.7	Reid	S
DBX222	9	6.5	7.5	7.70588	Reid	S
DBX223	9	8	5.75	7.11765	Reid	S
DBX224	8.5	7	6.5	6.4	Reid	S
DBX225	9	6.5	7	6.7	Reid	S
DBX226	9	5.5	6.75	6.78947	Reid	S
DBX227	9	6.5	6.75	5.3	Reid	S
DBX228	9	5.5	7	6.9	Reid	S
DBX229	9	7	6.75	7.31579	Reid	S
DBX230	9	7	7	7.8	Reid	S
DBX231	9	7	7.5	6.6	Reid	S
DBX232	9	8	7.25	7.11765	Reid	S
DBX233	7.5	6	7.25	5.82353	Reid	S
DBX234	9	7.5	7	6.6	Reid	S
DBX235	9	7.5	7.75	6.4	Reid	S
DBX236	9	NA	6	5.7	Reid	S
DBX237	8.5	4.5	6.5	5.5	Reid	S
DBX238	9	NA	7	7	Reid	S
DBX239	7	NA	7	6.3	Reid	S
DBX240	9	NA	5.5	5.4	Reid	S
DBX241	9	7	7.5	7.1	Reid	S
DBX242	NA	NA	7	6.77778	Reid	S
DBX243	NA	NA	7.25	6.4	Reid	S
DBX244	8	5	6.66667	5.5	Reid	S
DBX245	8.5	NA	7	6.6	Reid	S
DBX246	8.5	6.5	7.25	4.4	Reid	S
DBX247	9	8	7.5	8.7	Reid	HS
DBX248	9	8.5	8.25	7.2	Reid	HS
DBX249	9	8	8	7.3	Reid	HS
DBX250	9	7.5	8	8.4	Reid	HS
DBX251	8	9	7.75	8.9	Reid	HS
DBX252	NA	NA	4.25	2.66667	SPT	R
DBX253	8	5	5.5	3.7	SPT	MR
DBX254	8.5	6	5.5	3.88889	SPT	MR
DBX255	7.5	7	4.75	3.84848	SPT	MR
DBX256	8	5	4	3.35897	SPT	MR
DBX257	7.5	6.5	5.25	3.2	SPT	MR
DBX258	7.5	5	4.75	3.77778	SPT	MR
DBX259	8	4.5	6.25	4.625	SPT	MR
DBX260	8	5.5	4	3.97297	SPT	MR
DBX261	6.5	5	4	3.66667	SPT	MR
DBX262	8	7	5.5	3.25	SPT	MR
DBX263	7	2	4.25	3.6	SPT	MR
DBX264	8	6	5.25	4	SPT	MR
DBX265	9	5	6.75	6.7	SPT	S
DBX266	8.5	7	6.75	6.1	SPT	S
DBX267	9	6	6.75	6.6	SPT	S
DBX268	9	4.5	7.5	6.7	SPT	S
DBX269	8.5	5	6.5	6.1	SPT	S
DBX270	9	7	6.25	5.88889	SPT	S
DBX271	9	7.5	7	7.3	SPT	S
DBX272	9	5.5	7	6	SPT	S
DBX273	9	5.5	6.75	5	SPT	S
DBX274	9	7.5	7	4.6	SPT	S
DBX275	8.5	5.5	7.25	5.8	SPT	S
DBX276	8.5	6	7	6.8	SPT	S
DBX277	9	5	5.75	5	SPT	S
DBX278	9	7.5	6.75	5.35294	SPT	S
DBX279	9	5	6.75	4.68421	SPT	S
DBX280	9	8	7.25	4.95122	SPT	S
DBX281	9	6	6.75	7	SPT	S
DBX282	9	8	6.75	6.15789	SPT	S
DBX283	9	7.5	6	4.6	SPT	S
DBX284	8	6	5.5	6.4	SPT	S
DBX285	8	6	6.75	4.68421	SPT	S
DBX286	9	8	7.5	6.28571	SPT	S
DBX287	9	7	4.75	4.2	SPT	S
DBX288	9	8	6.75	6.7	SPT	S
DBX289	9	7.5	5	4.44444	SPT	S
DBX290	8	5.5	7.25	5.04444	SPT	S
DBX291	NA	NA	2	1.6	Tropical	HR
DBX292	NA	NA	2	1.52174	Tropical	HR
DBX293	2	1.5	2	1.36	Tropical	HR
DBX294	NA	NA	2.5	1.4	Tropical	HR
DBX295	NA	NA	2	1.08889	Tropical	HR
DBX296	1.5	1	3	2.2	Tropical	HR
DBX297	NA	NA	2.5	1.36	Tropical	HR
DBX298	2	1.5	2.5	1.54167	Tropical	HR
DBX299	2.5	1.5	2	1.3913	Tropical	HR
DBX300	NA	NA	2	1.36735	Tropical	HR
DBX301	NA	NA	1.75	1.2	Tropical	HR
DBX302	NA	NA	1.5	1.6	Tropical	HR
DBX303	NA	NA	2.25	1.08	Tropical	HR
DBX304	NA	NA	2.25	1.43243	Tropical	HR
DBX305	2	1	2.25	2.48	Tropical	HR
DBX306	6	4.5	2.5	2.56	Tropical	R
DBX307	5	2.5	2.75	2.6	Tropical	R
DBX308	NA	NA	4.42857	3	Tropical	R
DBX309	5	1.5	4.25	1.9	Tropical	R
DBX310	5.5	2	4.5	3.6	Tropical	R
DBX311	5	1.5	4.25	2.4	Tropical	R
DBX312	4	2	3.75	3.7	Tropical	R
DBX313	4	1.5	2.25	2.33333	Tropical	R
DBX314	4.5	1	3.5	2.2	Tropical	R
DBX315	NA	NA	5.25	2.5	Tropical	R
DBX316	6	2.5	3.75	3.2	Tropical	R
DBX317	NA	NA	4.25	3.7	Tropical	R
DBX318	NA	NA	2.75	3.14634	Tropical	R
DBX319	6	2.5	3.25	3	Tropical	R
DBX320	5.5	2.5	3.5	2.8	Tropical	R
DBX321	4	3	3.25	3.9	Tropical	R
DBX322	5	3	3	2.9	Tropical	R
DBX323	5	3.5	3.28571	3.1	Tropical	R
DBX324	5	3	2.75	2.18367	Tropical	R
DBX325	NA	NA	3	2.7	Tropical	R
DBX326	5.5	3	4	3.3	Tropical	R
DBX327	5.5	2.5	4.5	3.2	Tropical	R
DBX328	3	2	2.5	1.46809	Tropical	R
DBX329	3	1	2.71429	1.70588	Tropical	R
DBX330	5	1	4	2	Tropical	R
DBX331	NA	NA	2.75	2.40909	Tropical	R
DBX332	NA	NA	4	1.9	Tropical	R
DBX333	NA	NA	3	2.8	Tropical	R
DBX334	NA	NA	3.25	2.8	Tropical	R
DBX335	6	2	3.5	2.3	Tropical	R
DBX336	4.5	1	5.25	2.8	Tropical	R
DBX337	5.5	2.5	2.75	1.9	Tropical	R
DBX338	NA	NA	4	2.2	Tropical	R
DBX339	5	3	3.25	3.8	Tropical	R
DBX340	5	2.5	4	2	Tropical	R
DBX341	5	1	3.75	3.8	Tropical	R
DBX342	NA	NA	3.75	2.3	Tropical	R
DBX343	5.5	2	3.25	2.4	Tropical	R
DBX344	5.5	2.5	3.25	2	Tropical	R
DBX345	4	3	2.71429	3.9	Tropical	R
DBX346	4	2	2.75	2.2	Tropical	R
DBX347	5	4	2.25	2.3	Tropical	R
DBX348	5	2	2.75	1.3	Tropical	R
DBX349	5	3	2.5	1.17391	Tropical	R
DBX350	NA	NA	2.5	1.7	Tropical	R
DBX351	4	2	2.75	1.35294	Tropical	R
DBX352	5	1.5	5.5	2.4	Tropical	R
DBX353	NA	NA	3.75	2.6	Tropical	R
DBX354	4	2.5	3	2.3	Tropical	R
DBX355	5	2.5	3.5	2.3	Tropical	R
DBX356	4	3	2	2.9	Tropical	R
DBX357	5	2	2.5	2.79167	Tropical	R
DBX358	3.5	1.5	2	1.3	Tropical	R
DBX359	5.5	3	2.5	2.5	Tropical	R
DBX360	3.5	1.5	3.75	3.5	Tropical	R
DBX361	4	2.5	2.5	4.6	Tropical	R
DBX362	6	2.5	3.25	4.2	Tropical	R
DBX363	NA	NA	2.75	1.81633	Tropical	R
DBX364	NA	NA	3.25	1.7	Tropical	R
DBX365	NA	NA	4.75	2.2	Tropical	R
DBX366	5	2	3	2.7	Tropical	R
DBX367	3	2	4.25	2.4	Tropical	R
DBX368	4	1	3.75	1.9	Tropical	R
DBX369	4	1	3.5	2.4	Tropical	R
DBX370	3.5	2.5	4	3.4	Tropical	R
DBX371	2	1.5	2.25	2.4	Tropical	R
DBX372	5	1	3.5	2.4	Tropical	R
DBX373	3.5	2	2.75	1.8	Tropical	R
DBX374	4.5	3	2.75	2.9	Tropical	R
DBX375	NA	NA	2.25	2.6	Tropical	R
DBX376	NA	NA	3.5	3.5	Tropical	R
DBX377	5	2.5	3.75	3.6	Tropical	R
DBX378	NA	NA	4.5	3	Tropical	R
DBX379	4.5	2.5	2.75	2	Tropical	R
DBX380	4	3	3.28571	2.8	Tropical	R
DBX381	5.5	2	3.5	3.7	Tropical	R
DBX382	2.5	4	3.5	2.3	Tropical	R
DBX383	6	2	3.75	3	Tropical	R
DBX384	5	3	3.25	3.7	Tropical	R
DBX385	4.5	2	4.71429	4.3	Tropical	R
DBX386	5	1	2.25	1.6	Tropical	R
DBX387	4.5	1	3	1.76	Tropical	R
DBX388	5.5	3	3	3.7	Tropical	R
DBX389	5	2	3.75	1.8	Tropical	R
DBX390	5	2	3	2.8	Tropical	R
DBX391	NA	NA	3.75	3.5	Tropical	R
DBX392	NA	NA	4.25	2.6	Tropical	R
DBX393	4	4.5	4.25	3.10526	Tropical	R
DBX394	2	2	2.25	2.8	Tropical	R
DBX395	1.5	2	2.75	2.59184	Tropical	R
DBX396	3	1.5	2.75	1.6	Tropical	R
DBX397	4	2.5	2.75	2.6	Tropical	R
DBX398	5	2.5	2	2.6	Tropical	R
DBX399	2.5	2	1.75	3.16667	Tropical	R
DBX400	6	3.5	3.75	1.9	Tropical	R
DBX401	NA	NA	2.75	1.8	Tropical	R
DBX402	NA	NA	2.75	3.5	Tropical	R
DBX403	4	2	2.75	2.2093	Tropical	R
DBX404	4	2	3	2.2	Tropical	R
DBX405	1.5	2.5	2.5	1.7	Tropical	R
DBX406	5	3	4.25	2.4	Tropical	R
DBX407	NA	NA	3.75	2.7	Tropical	R
DBX408	6.5	3	3.25	1.82353	Tropical	R
DBX409	4.5	2	3.25	1.6	Tropical	R
DBX410	5.5	2	4	3.1	Tropical	R
DBX411	6.5	1.5	3.75	3.2	Tropical	R
DBX412	4.5	1.5	2.5	1.69388	Tropical	R
DBX413	3	2	2.25	1.32	Tropical	R
DBX414	3	1.5	3	2	Tropical	R
DBX415	4	2	2.5	2.4	Tropical	R
DBX416	5.5	2	4	3	Tropical	R
DBX417	5.5	2.5	4.25	3.1	Tropical	R
DBX418	6	2	2.75	2.26531	Tropical	R
DBX419	4.5	1.5	2.75	2.5	Tropical	R
DBX420	4.5	3	3.75	1.9	Tropical	R
DBX421	3.5	1	3	1.8	Tropical	R
DBX422	5	3	3.5	2.9	Tropical	R
DBX423	4	1.5	3.25	2.1	Tropical	R
DBX424	5.5	1.5	3.25	2.1	Tropical	R
DBX425	4.5	3	3.85714	2.88889	Tropical	R
DBX426	5.5	3	3.5	2.2	Tropical	R
DBX427	NA	NA	3.5	3.8	Tropical	R
DBX428	6	3	3.25	2.7	Tropical	R
DBX429	NA	NA	3.25	2.5	Tropical	R
DBX430	6	3.5	3.25	3	Tropical	R
DBX431	5.5	2.5	4.25	3.1	Tropical	R
DBX432	5	3	2.5	2.6	Tropical	R
DBX433	5.5	1.5	2.75	2	Tropical	R
DBX434	5.5	2	2.75	2.30435	Tropical	R
DBX435	NA	NA	2.75	2.8	Tropical	R
DBX436	6.5	2	3.5	2.9	Tropical	R
DBX437	5	2.5	3	2.6	Tropical	R
DBX438	NA	NA	3.25	2.3	Tropical	R
DBX439	5	3	3.25	3.1	Tropical	R
DBX440	5	2	4.75	2.3	Tropical	R
DBX441	3.5	2.5	3	3.3	Tropical	R
DBX442	NA	NA	3.75	2.6	Tropical	R
DBX443	5.5	2	3.25	2.9	Tropical	R
DBX444	4.5	1.5	2.75	2.95556	Tropical	R
DBX445	7	2	3.75	1.7	Tropical	R
DBX446	3.5	2	1.5	1.8	Tropical	R
DBX447	4	1	3	3.4	Tropical	R
DBX448	4	1	5	3	Tropical	R
DBX449	4.5	3.5	3.75	3.5	Tropical	R
DBX450	5	2	2.5	2.52	Tropical	R
DBX451	4.5	1.5	3	2.9	Tropical	R
DBX452	5.5	3	3.5	1.9	Tropical	R
DBX453	6	2.5	3	1.6	Tropical	R
DBX454	6	2	4	2.7	Tropical	R
DBX455	5.5	2	4.5	1.7	Tropical	R
DBX456	NA	NA	2.5	2.46939	Tropical	R
DBX457	5.5	2	3.75	4.3	Tropical	R
DBX458	4	1.5	2.75	3.4	Tropical	R
DBX459	5.5	3.5	4.25	2	Tropical	R
DBX460	NA	NA	4.25	2.7	Tropical	R
DBX461	5.5	2.5	3.75	2	Tropical	R
DBX462	NA	NA	2.5	1.56	Tropical	R
DBX463	3	4	3	3.58824	Tropical	R
DBX464	4.5	2	2.75	2.9	Tropical	R
DBX465	3.5	1	3.25	3	Tropical	R
DBX466	5.5	1.5	4.5	1.8	Tropical	R
DBX467	5	2.5	4.71429	1.8	Tropical	R
DBX468	NA	NA	3.5	1.6	Tropical	R
DBX469	NA	NA	4	2.06667	Tropical	R
DBX470	6.5	1.5	2.75	2.05263	Tropical	R
DBX471	5	3	2.5	1.6	Tropical	R
DBX472	3.5	3	3.5	2.7	Tropical	R
DBX473	5	2	2.25	1.97872	Tropical	R
DBX474	2.5	2	3	1.7	Tropical	R
DBX475	5.5	1	3	2.2	Tropical	R
DBX476	5	2.5	2.75	3	Tropical	R
DBX477	3	1	3.75	1.21053	Tropical	R
DBX478	4	2.5	3.85714	2	Tropical	R
DBX479	2.5	1	3.25	3	Tropical	R
DBX480	4.5	2.5	3.75	2.88235	Tropical	R
DBX481	4.5	2.5	4.5	2.1	Tropical	R
DBX482	3.5	2.5	3.25	3.9	Tropical	R
DBX483	3	2.5	2	2.87755	Tropical	R
DBX484	5	1.5	2.25	3.2	Tropical	R
DBX485	6	2.5	3.5	3.2	Tropical	R
DBX486	4	1.5	2.25	2.32	Tropical	R
DBX487	NA	1.5	3.25	2.66667	Tropical	R
DBX488	5	1.5	4.25	3.8	Tropical	R
DBX489	4	1.5	2.25	1.43478	Tropical	R
DBX490	5	2.5	2.25	3.5	Tropical	R
DBX491	5	1.5	2.75	3	Tropical	R
DBX492	5	2.5	3.5	2.8	Tropical	R
DBX493	NA	NA	2.5	2.5	Tropical	R
DBX494	6	2.5	2.75	2.8	Tropical	R
DBX495	8	5.5	5.28571	3.8	Tropical	MR
DBX496	7.5	4	7	5.4	Tropical	MR
DBX497	NA	NA	6.5	3.2	Tropical	MR
DBX498	6	3.5	4.25	3.33333	Tropical	MR
DBX499	6.5	4.5	4.75	4.77778	Tropical	MR
DBX500	6.5	3	6.25	3.5	Tropical	MR
DBX501	NA	NA	5.75	4.2	Tropical	MR
DBX502	6	4	4.25	3.6	Tropical	MR
DBX503	NA	NA	4.75	3.3	Tropical	MR
DBX504	NA	NA	5	3.7	Tropical	MR
DBX505	6	3	6.75	3.5	Tropical	MR
DBX506	7.5	4	7.25	3.89796	Tropical	MR
DBX507	6	2	3.25	5	Tropical	MR
DBX508	6	3	4.25	3.9	Tropical	MR
DBX509	6	3	5.25	2	Tropical	MR
DBX510	6.5	4.5	5	3.1	Tropical	MR
DBX511	7	4	4.5	2.7	Tropical	MR
DBX512	NA	NA	4.5	3.6	Tropical	MR
DBX513	8	1.5	6.25	4.8	Tropical	MR
DBX514	6	3	4.25	3.5	Tropical	MR
DBX515	NA	NA	6.5	3.95833	Tropical	MR
DBX516	7.5	3	3.25	3.7	Tropical	MR
DBX517	7	4	5	3.4	Tropical	MR
DBX518	6	3.5	6.5	4.4	Tropical	MR
DBX519	7.5	4	5	3.2	Tropical	MR
DBX520	7	3	5.25	3	Tropical	MR
DBX521	6	4	6.5	3.7	Tropical	MR
DBX522	7	3.5	6	4.6	Tropical	MR
DBX523	6.5	2.5	6.25	3.4	Tropical	MR
DBX524	6	2.5	5.25	3.2	Tropical	MR
DBX525	6	3	4.5	2.7	Tropical	MR
DBX526	NA	NA	5.5	3.7	Tropical	MR
DBX527	5.5	4	4.5	2.9	Tropical	MR
DBX528	5.5	3	4.75	3.7	Tropical	MR
DBX529	6.5	2.5	4	3.2	Tropical	MR
DBX530	6	2	5.5	2.5	Tropical	MR
DBX531	NA	NA	5	5	Tropical	MR
DBX532	5	3	4.75	3.7	Tropical	MR
DBX533	NA	NA	6.25	3.9	Tropical	MR
DBX534	7	6	4.75	3.4	Tropical	MR
DBX535	7.5	3.5	3.25	2.7	Tropical	MR
DBX536	NA	NA	5	4.8	Tropical	MR
DBX537	5.5	2.5	3.5	5.4	Tropical	MR
DBX538	7.5	4.5	5	3.9	Tropical	MR
DBX539	NA	NA	2.75	5.94737	Tropical	MR
DBX540	6.5	3	5.25	3	Tropical	MR
DBX541	7	2.5	4.5	2.8	Tropical	MR
DBX542	6.5	3.5	3.5	2.9	Tropical	MR
DBX543	6.5	5	5.5	4.2	Tropical	MR
DBX544	6.5	2.5	4.25	3.1	Tropical	MR
DBX545	7	5.5	4.5	3.3	Tropical	MR
DBX546	7	4	5.5	4.4	Tropical	MR
DBX547	7	2.5	5.5	4	Tropical	MR
DBX548	NA	NA	6.25	5.4	Tropical	MR
DBX549	6.5	3.5	4	2.9	Tropical	MR
DBX550	6.5	3	5.5	4.2	Tropical	MR
DBX551	7	3	6.5	5.2	Tropical	MR
DBX552	7	4.5	6.5	5.1	Tropical	MR
DBX553	6.5	3.5	7	5.2	Tropical	MR
DBX554	6.5	3.5	5.75	3.9	Tropical	MR
DBX555	6	3	4.75	3.2	Tropical	MR
DBX556	6.5	2	4.75	5.9	Tropical	MR
DBX557	8	4	6.5	4.7	Tropical	MR
DBX558	6.5	2.5	6.25	3.6	Tropical	MR
DBX559	7.5	3	3.5	4.1	Tropical	MR
DBX560	5.5	2.5	5.75	3.8	Tropical	MR
DBX561	7	4	6.5	3	Tropical	MR
DBX562	6	2	5	3.3	Tropical	MR
DBX563	5.5	3	5	2.9	Tropical	MR
DBX564	5	2	3.75	5.4	Tropical	MR
DBX565	8	4	5.25	2.6	Tropical	MR
DBX566	7	4.5	4	2.1	Tropical	MR
DBX567	7	4.5	7	4.5	Tropical	MR
DBX568	8	3	6.5	4.6	Tropical	MR
DBX569	6	4.5	4.5	3.2	Tropical	MR
DBX570	8	4.5	7.25	3.56	Tropical	MR
DBX571	6.5	6	7	3.76	Tropical	MR
DBX572	6.5	4.5	3.75	4.2	Tropical	MR
DBX573	6	2.5	7	5.47059	Tropical	MR
DBX574	6.5	5.5	6.75	3.3	Tropical	MR
DBX575	6.5	4	3.75	2.8	Tropical	MR
DBX576	6	3	5.5	3.3	Tropical	MR
DBX577	NA	NA	6.25	2.7	Tropical	MR
DBX578	7.5	4	4.5	2.8	Tropical	MR
DBX579	6	3	6.75	3.3	Tropical	MR
DBX580	6.5	3	4.5	2.7	Tropical	MR
DBX581	5.5	3	5.5	4.3	Tropical	MR
DBX582	7	5.5	6.5	3.9	Tropical	MR
DBX583	NA	NA	3.75	5	Tropical	MR
DBX584	8.5	8	7	6.22222	Tropical	S
DBX585	9	4.5	7.5	7.5	Tropical	S
DBX586	8.5	6.5	7.25	7.4	Tropical	S
DBX587	7	5.5	7	6.3	Tropical	S
DBX588	8	5.5	6.5	4.12	Tropical	S
DBX589	8	4.5	6.75	5.5	Tropical	S
DBX590	NA	NA	7	5.9	Tropical	S
DBX591	7.5	5	6.25	6.3	Tropical	S
DBX592	8.5	6	7	5	Tropical	S
DBX593	9	8	7	4.9	Tropical	S
DBX594	8.5	5	6.75	4.3	Tropical	S
DBX595	9	5	6.25	5.5	Tropical	S
DBX596	8.5	7	7.25	7.31579	Tropical	S
DBX597	8.5	6.5	7	3.1	Tropical	S
DBX598	7	7	7.25	5	Tropical	S
DBX599	NA	NA	7	5.3	Tropical	S
DBX600	NA	NA	2.25	1.56	unknown	HR
DBX601	NA	NA	1.75	1.71429	unknown	HR
DBX602	NA	NA	2.5	1.35556	unknown	HR
DBX603	NA	NA	2	1.77273	unknown	HR
DBX604	NA	NA	2.5	1.27907	unknown	HR
DBX605	NA	NA	3	2.8	unknown	R
DBX606	NA	NA	4.25	2.8	unknown	R
DBX607	NA	NA	2.75	1.52381	unknown	R
DBX608	NA	NA	2.75	2.76744	unknown	R
DBX609	NA	NA	3	4.2	unknown	R
DBX610	NA	NA	3	2	unknown	R
DBX611	NA	NA	3.5	2.86667	unknown	R
DBX612	NA	NA	4.25	3.3	unknown	R
DBX613	NA	NA	3.25	2.9	unknown	R
DBX614	NA	NA	4.5	2.8	unknown	R
DBX615	NA	NA	4	2.1	unknown	R
DBX616	NA	NA	3.25	1.7	unknown	R
DBX617	NA	NA	2.75	1.4	unknown	R
DBX618	NA	NA	3.75	1.9	unknown	R
DBX619	NA	NA	4	2.68421	unknown	R
DBX620	NA	NA	5.5	2.2	unknown	R
DBX621	NA	NA	4.5	1.7	unknown	R
DBX622	NA	NA	4	2.44444	unknown	R
DBX623	NA	NA	3.75	1.8	unknown	R
DBX624	NA	NA	4.5	2.6	unknown	R
DBX625	NA	NA	4.25	2.9	unknown	R
DBX626	NA	NA	5	2.8	unknown	R
DBX627	NA	NA	4.5	2.6	unknown	R
DBX628	NA	NA	3.75	1.8	unknown	R
DBX629	NA	NA	4.5	2.88235	unknown	R
DBX630	NA	NA	2.75	3.25	unknown	R
DBX631	NA	NA	3.25	2.36842	unknown	R
DBX632	NA	NA	3.5	2.7	unknown	R
DBX633	NA	NA	5.25	2.7	unknown	R
DBX634	NA	NA	3.25	2	unknown	R
DBX635	NA	NA	2	2.24	unknown	R
DBX636	NA	NA	2.25	2.3125	unknown	R
DBX637	NA	NA	5	2.5	unknown	R
DBX638	NA	NA	2.75	2.1	unknown	R
DBX639	NA	NA	3	3.125	unknown	R
DBX640	NA	NA	2.75	2.47368	unknown	R
DBX641	NA	NA	3.75	4.05882	unknown	R
DBX642	NA	NA	3.75	3.2	unknown	R
DBX643	8	4.5	5.25	6.2	unknown	MR
DBX644	8	6	5.5	4.05882	unknown	MR
DBX645	8	4	5	3.52632	unknown	MR
DBX646	8	5	6	2.88889	unknown	MR
DBX647	8	4	5.75	4.3	unknown	MR
DBX648	7	5	3.75	2.27778	unknown	MR
DBX649	4	4.5	7	4.9	unknown	MR
DBX650	8.5	4.5	5.5	4.9	unknown	MR
DBX651	7.5	3.5	5	4.89474	unknown	MR
DBX652	8	3	5	5	unknown	MR
DBX653	8	4.5	4.75	5.53333	unknown	MR
DBX654	8	5	5.75	3.9	unknown	MR
DBX655	NA	NA	5.25	3.11765	unknown	MR
DBX656	NA	NA	5.75	4.11111	unknown	MR
DBX657	NA	NA	6.25	3.3	unknown	MR
DBX658	NA	NA	5.75	3.1	unknown	MR
DBX659	NA	NA	6.5	4.2	unknown	MR
DBX660	NA	NA	5.25	3.5	unknown	MR
DBX661	NA	NA	5.5	2.5	unknown	MR
DBX662	NA	NA	4.5	3.52632	unknown	MR
DBX663	NA	NA	6.5	2.9	unknown	MR
DBX664	NA	NA	5.5	3.1	unknown	MR
DBX665	NA	NA	5.75	3.375	unknown	MR
DBX666	NA	NA	5.75	3.6	unknown	MR
DBX667	NA	NA	5.5	2.7	unknown	MR
DBX668	NA	NA	6.25	4.05263	unknown	MR
DBX669	NA	NA	5.75	2.9	unknown	MR
DBX670	NA	NA	6	3.4	unknown	MR
DBX671	NA	NA	5.75	4	unknown	MR
DBX672	NA	NA	4.75	3.63158	unknown	MR
DBX673	NA	NA	7.25	4.72727	unknown	MR
DBX674	NA	NA	5.75	2.8	unknown	MR
DBX675	9	NA	4.75	5.84211	unknown	S
DBX676	9	5	5.25	8.7	unknown	S
DBX677	8	5.5	6.5	5.35294	unknown	S
DBX678	8.5	6.5	7	6.9	unknown	S
DBX679	9	7.5	6.25	6.4	unknown	S
DBX680	9	6	7.25	7.2	unknown	S
DBX681	8.5	6.5	7	5.5	unknown	S
DBX682	7	5.5	6.75	4.88235	unknown	S
DBX683	8	5.5	7.25	7.3	unknown	S
DBX684	9	5	7.25	7	unknown	S
DBX685	9	7.5	7	8.4	unknown	S
DBX686	8.5	5	7	7.2	unknown	S
DBX687	9	6.5	7	6.88235	unknown	S
DBX688	8	5.5	6.5	6.4	unknown	S
DBX689	8.5	6	5.75	5.1	unknown	S
DBX690	8.5	6.5	6.75	6.4	unknown	S
DBX691	9	6	6.75	6	unknown	S
DBX692	7.5	8	7.75	5.4	unknown	S
DBX693	9	6.5	7.25	5.4	unknown	S
DBX694	8.5	5.5	7.25	6.26316	unknown	S
DBX695	9	6	6.5	5.2	unknown	S
DBX696	NA	NA	7	6.42857	unknown	S
DBX697	9	4.5	6.75	4.9	unknown	S
DBX698	8.5	6	7	3.6	unknown	S
DBX699	7.5	NA	6.75	5.3	unknown	S
DBX700	9	4.5	6.5	5.625	unknown	S
DBX701	8.5	7	6.5	4.9	unknown	S
DBX702	8.5	6	5.25	4.9	unknown	S
DBX703	8.5	6.5	5.25	5.3	unknown	S
DBX704	8	NA	7	7.1	unknown	S
DBX705	8.5	NA	7	4.9	unknown	S
DBX706	7.5	5.5	6	5.4	unknown	S
DBX707	8.5	7.5	4.25	6.1	unknown	S
DBX708	8	6.5	7	5.5	unknown	S
DBX709	9	7	5.5	5.94737	unknown	S
DBX710	NA	NA	7	5.94444	unknown	S
DBX711	NA	NA	7	6.8	unknown	S
