# Supplementary material for: Identification and Analysis of Resistance to Northern Corn Leaf Blight in Maize Germplasm Resources
Source: Plants (Basel). 2025 Oct 15;14(20):3171. doi: 10.3390/plants14203171 (PMC12566991; doi:10.3390/plants14203171)
Supplement: Supplementary file 1 [file plants-14-03171-s001.zip › Supplementary Table 3.xlsx]

## Sheet: Supplementary Table S3
Supplementary Table S3. Environmental information for the four location-year combinations used in the evaluation of Northern Corn Leaf Blight (NCLB) resistance.
Environments	Month	Rainfall (mm)	Temperature (℃)	Mean Temperature (℃)	Accumulated Temperature above 10°C (℃)	Relative Humidity (%)
Shangluo 2014	May	72.5	15.2-26.2	20.1	3800	68
	June	85.1	19.8-30.1	24.5		72
	July	135.2	22.9-32.8	27.2		78
	August	108.7	21.8-31.0	25.9		80
	September	95.3	17.2-26.5	21.3		82
Shangluo 2015	May	68.8	15.0-25.8	19.8	3700	70
	June	90.4	19.6-29.5	24.1		75
	July	205.6	22.1-30.2	25.8		85
	August	142.3	21.3-29.5	25		83
	September	118.9	17.1-25.8	20.9		84
Xinzhou 2021	May	48.2	10.9-24.8	17.5	3450	52
	June	88.7	16.2-28.7	22.1		61
	July	156.4	19.8-29.5	24.3		78
	August	142.6	18.5-27.9	22.8		81
	September	215.3	14.1-23.1	18.2		80
Xinzhou 2022	May	21.5	11.6-26.5	18.8	3650	45
	June	45.3	17.3-30.1	23.4		53
	July	95.8	20.9-32.4	26.2		65
	August	88.9	19.3-30.2	24.5		68
	September	42.1	14.2-25.0	19.1		60
